# Supplementary material for: Additional record of Tuponia Reuter (Heteroptera, Miridae, Phylinae) from Korea, with a new synonym and discussion on distribution
Source: Biodivers Data J. 2023 May 18;11:e104644. doi: 10.3897/BDJ.11.e104644 (PMC10214021; doi:10.3897/BDJ.11.e104644)
Supplement: XML Treatment for Tuponia [file BDJ.11.e104644-treatment1.xml]

<!DOCTYPE tp:taxon-treatment
  PUBLIC "-//TaxonX//DTD Taxonomic Treatment Publishing DTD v0 20100105//EN" "tax-treatment-NSO.dtd">
<tp:taxon-treatment xmlns:tp="http://www.plazi.org/taxpub"><tp:treatment-meta><mixed-citation publication-type="journal"><person-group><name><surname>Min Suk</surname><given-names>Oh</given-names></name><name><surname>Kim</surname><given-names>WonGun</given-names></name><name><surname>Park</surname><given-names>Jihwan</given-names></name><name><surname>Lee</surname><given-names>Seunghwan</given-names></name></person-group><article-title>Additional record of <italic><tp:taxon-name><tp:taxon-name-part taxon-name-part-type="genus" reg="Tuponia">Tuponia</tp:taxon-name-part></tp:taxon-name></italic> Reuter (<tp:taxon-name><tp:taxon-name-part taxon-name-part-type="suborder">Heteroptera</tp:taxon-name-part></tp:taxon-name>, <tp:taxon-name><tp:taxon-name-part taxon-name-part-type="family">Miridae</tp:taxon-name-part></tp:taxon-name>, <tp:taxon-name><tp:taxon-name-part taxon-name-part-type="subfamily">Phylinae</tp:taxon-name-part></tp:taxon-name>) from Korea, with a new synonym and discussion on distribution</article-title><source>Biodivers Data J</source><day>18</day><month>05</month><year>2023</year><volume>11</volume><pub-id pub-id-type="doi">10.3897/BDJ.11.e104644</pub-id></mixed-citation></tp:treatment-meta><tp:nomenclature><tp:taxon-name>
            <object-id xmlns:xlink="http://www.w3.org/1999/xlink" content-type="arpha" xlink:type="simple">726A4055-615A-515D-B8D9-30C1C1F362AF</object-id>
            <tp:taxon-name-part taxon-name-part-type="genus">Tuponia</tp:taxon-name-part>
          </tp:taxon-name><tp:taxon-authority>Reuter, 1875</tp:taxon-authority><tp:nomenclature-citation-list><tp:nomenclature-citation><tp:taxon-name>
                <tp:taxon-name-part taxon-name-part-type="genus" reg="Tuponia">Tuponia</tp:taxon-name-part>
              </tp:taxon-name><comment> Reuter, 1875 - <xref ref-type="bibr" rid="B9624562">Reuter 1875</xref>: 98 as a subgenus of <italic><tp:taxon-name><tp:taxon-name-part taxon-name-part-type="genus" reg="Megalodactylus">Megalodactylus</tp:taxon-name-part></tp:taxon-name></italic>, upgraded by <xref ref-type="bibr" rid="B9624570">Reuter 1878</xref>: 16.</comment></tp:nomenclature-citation><tp:nomenclature-citation><tp:taxon-name>
                <tp:taxon-name-part taxon-name-part-type="genus">Tuponia</tp:taxon-name-part>
              </tp:taxon-name><tp:type-species><tp:taxon-name>
                  <tp:taxon-name-part taxon-name-part-type="genus">Capsus</tp:taxon-name-part>
                  <tp:taxon-name-part taxon-name-part-type="species">tamarisci</tp:taxon-name-part>
                </tp:taxon-name></tp:type-species><comment> Perris, 1857 Synonyms: <tp:taxon-name><tp:taxon-name-part taxon-name-part-type="genus">Tuponia</tp:taxon-name-part><tp:taxon-name-part taxon-name-part-type="species">cunealis</tp:taxon-name-part></tp:taxon-name>Reuter OM (1902) <tp:taxon-name><tp:taxon-name-part taxon-name-part-type="family">Capsidae</tp:taxon-name-part></tp:taxon-name> novae mediterraneae. IV. Öfversigt af Finska Vetenskapssocietetens Förhandlingar B 44: 51–70.: 65. <tp:taxon-name><tp:taxon-name-part taxon-name-part-type="genus">Tuponia</tp:taxon-name-part><tp:taxon-name-part taxon-name-part-type="species">notatus</tp:taxon-name-part></tp:taxon-name>Fieber FX (1858) Criterien zur generischen Theilung der Phytocoriden (<tp:taxon-name><tp:taxon-name-part taxon-name-part-type="tribe">Capsini</tp:taxon-name-part></tp:taxon-name> auct.). Wiener entomologische Monatschrift 2: 289–327, 329–347, 388, 1 pl.: 338. </comment></tp:nomenclature-citation></tp:nomenclature-citation-list></tp:nomenclature><tp:treatment-sec sec-type="Diagnosis"><title>Diagnosis</title><p><italic><tp:taxon-name><tp:taxon-name-part taxon-name-part-type="genus" reg="Tuponia">Tuponia</tp:taxon-name-part></tp:taxon-name></italic> can be recognised by the following characters: body elongate oval; dorsum somewhat shining, without distinct punctures and covered with pale, sericeous setae and dark setae; basic colouration greenish or yellowish-brown with brown, dark brown or reddish spots; membrane dark grey, vein pale green to brown; endosoma elongated, C-, S- or J-shaped; sometimes with sclerotised apical structures and membranous lobes; secondary gonopore usually developed between subapical part of sclerotised lobes; sclerotised ring elongated oval, interramal sclerite elongate and smooth. For detailed diagnostic characters and figures, see <xref ref-type="bibr" rid="B9624441">Drapolyuk (1980)</xref>, <xref ref-type="bibr" rid="B9624450">Drapolyuk (1982)</xref>, <xref ref-type="bibr" rid="B9624527">Li and Liu (2016)</xref> and <xref ref-type="bibr" rid="B9624490">Kim et al. (2021)</xref>.</p></tp:treatment-sec><tp:treatment-sec sec-type="Distribution"><title>Distribution</title><p>Afrotropical Region, Oriental Region, Palaearctic Region (<xref ref-type="bibr" rid="B9624441">Drapolyuk 1980</xref>, <xref ref-type="bibr" rid="B9624450">Drapolyuk 1982</xref>, <xref ref-type="bibr" rid="B9624477">Kerzhner and Josifov 1999</xref>, <xref ref-type="bibr" rid="B9624527">Li and Liu 2016</xref>).</p></tp:treatment-sec><tp:treatment-sec sec-type="Subgenus Tuponia"><title>
            <tp:taxon-name><tp:taxon-name-part taxon-name-part-type="infraspecific-rank">Subgenus</tp:taxon-name-part><tp:taxon-name-part taxon-name-part-type="subgenus" reg="Tuponia">Tuponia</tp:taxon-name-part></tp:taxon-name>
          </title><p>The subgenus can be recognised by the following characters: body elongate oval (male) or suboval (female), comparatively moderate to large (2.1–4.1 mm, usually around 3.0 mm); dorsum somewhat shining, without distinct punctures and covered with pale, sericeous setae; apical 1/3 of clavus and median part of hemelytra usually with suberect, dark brown to reddish setae, forms transverse line; basic colouration pale green to yellowish-green, partly brownish or tinged with red; membrane dark grey, vein pale green to brown; endosoma C-, S- or J-shaped, usually with one or two sclerotised apical structures; endosomal membrane rather developed, situated along apical processes; secondary gonopore usually developed between the subapical part of sclerotised lobes; female sclerotised ring elongate oval, surrounded by wide and weakly sclerotised labiate plates; bursa copulatrix with a pair of distinct, round structures dorsally; posterior wall with elongated, distally round interramal sclerites and weakly sclerotised, rough interramal lobe.</p></tp:treatment-sec><tp:treatment-sec sec-type="Subgenus Chlorotuponia"><title>
            <tp:taxon-name><tp:taxon-name-part taxon-name-part-type="infraspecific-rank">Subgenus</tp:taxon-name-part><tp:taxon-name-part taxon-name-part-type="subgenus" reg="Chlorotuponia">Chlorotuponia</tp:taxon-name-part></tp:taxon-name>
          </title><p>This subgenus was established by <xref ref-type="bibr" rid="B9756597">Wagner (1964)</xref> and can be recognised by the following characters: body elongate oval (male) or suboval (female), comparatively small (1.7–2.5 mm, usually around 2.0 mm); dorsum somewhat shining, without distinct punctures and covered with long, pale hair and short, suberect brownish setae; basic colouration green to yellowish-green, usually concolorous; membrane dark grey, vein pale green to brown; endosoma C-, S- or J-shaped, usually with one or two sclerotised apical structures; endosomal membrane weakly developed, indistinct; secondary gonopore usually developed between the subapical part of sclerotised lobes; female sclerotised ring elongate oval, surrounded by wide and weakly sclerotised labiate plates; inner margin of bursa copulatrix with thin, arch-shaped sclerotised structure; posterior wall with elongated, distally round interramal sclerites and weakly sclerotised, interramal lobe with rough surface</p></tp:treatment-sec><ref-list><ref id="B9624562"><element-citation xmlns:xlink="http://www.w3.org/1999/xlink" publication-type="book" xlink:type="simple"><person-group person-group-type="author"><name name-style="western"><surname>Reuter</surname><given-names>O. M.</given-names></name></person-group><year>1875</year><source>Revisio critica Capsinarum, praecipue Scandinaviae et Fenniae</source><publisher-name>Akademisk Afhandling, Helsingfors</publisher-name><size units="page">101pp.+190</size></element-citation></ref><ref id="B9624570"><element-citation xmlns:xlink="http://www.w3.org/1999/xlink" publication-type="article" xlink:type="simple"><person-group person-group-type="author"><name name-style="western"><surname>Reuter</surname><given-names>O. M.</given-names></name></person-group><year>1878</year><article-title><tp:taxon-name><tp:taxon-name-part taxon-name-part-type="order">Hemiptera</tp:taxon-name-part></tp:taxon-name> Gymnocerata Europae. Hémiptères Gymnocérates d'Europe, du bassin de la Méditerranée et de l'Asie russe. I.</article-title><source>Acta Societatis Scientiarum Fennicae</source><volume>13</volume><fpage>1</fpage><lpage>188</lpage></element-citation></ref><ref id="B9624441"><element-citation xmlns:xlink="http://www.w3.org/1999/xlink" publication-type="article" xlink:type="simple"><person-group person-group-type="author"><name name-style="western"><surname>Drapolyuk</surname><given-names>I. S.</given-names></name></person-group><year>1980</year><article-title>Review of the capsid bugs of the <tp:taxon-name><tp:taxon-name-part taxon-name-part-type="infraspecific-rank">subgenus</tp:taxon-name-part><tp:taxon-name-part taxon-name-part-type="subgenus" reg="Tuponia">Tuponia</tp:taxon-name-part></tp:taxon-name> s. str. (<tp:taxon-name><tp:taxon-name-part taxon-name-part-type="suborder">Heteroptera</tp:taxon-name-part></tp:taxon-name>, <tp:taxon-name><tp:taxon-name-part taxon-name-part-type="family">Miridae</tp:taxon-name-part></tp:taxon-name>) from the USSR and Mongolia</article-title><source>Nasekomye Mongolii</source><volume>7</volume><fpage>43</fpage><lpage>68</lpage><comment content-type="language">Russian</comment></element-citation></ref><ref id="B9624450"><element-citation xmlns:xlink="http://www.w3.org/1999/xlink" publication-type="article" xlink:type="simple"><person-group person-group-type="author"><name name-style="western"><surname>Drapolyuk</surname><given-names>I. S.</given-names></name></person-group><year>1982</year><article-title>Review of capsid bugs of the <tp:taxon-name><tp:taxon-name-part taxon-name-part-type="infraspecific-rank">subgenus</tp:taxon-name-part><tp:taxon-name-part taxon-name-part-type="subgenus" reg="Chlorotuponia">Chlorotuponia</tp:taxon-name-part></tp:taxon-name> (<tp:taxon-name><tp:taxon-name-part taxon-name-part-type="suborder">Heteroptera</tp:taxon-name-part></tp:taxon-name>, <tp:taxon-name><tp:taxon-name-part taxon-name-part-type="family">Miridae</tp:taxon-name-part></tp:taxon-name>) from the USSR and Mongolia</article-title><source>Nasekomye Mongolii</source><volume>8</volume><fpage>148</fpage><lpage>183</lpage><comment content-type="language">Russian</comment></element-citation></ref><ref id="B9624527"><element-citation xmlns:xlink="http://www.w3.org/1999/xlink" publication-type="article" xlink:type="simple"><person-group person-group-type="author"><name name-style="western"><surname>Li</surname><given-names>X. M.</given-names></name><name name-style="western"><surname>Liu</surname><given-names>G. Q.</given-names></name></person-group><year>2016</year><article-title>The genus <italic><tp:taxon-name><tp:taxon-name-part taxon-name-part-type="genus" reg="Tuponia">Tuponia</tp:taxon-name-part></tp:taxon-name></italic> Reuter, 1875 of China (<tp:taxon-name><tp:taxon-name-part taxon-name-part-type="order">Hemiptera</tp:taxon-name-part></tp:taxon-name>: <tp:taxon-name><tp:taxon-name-part taxon-name-part-type="suborder">Heteroptera</tp:taxon-name-part></tp:taxon-name>: <tp:taxon-name><tp:taxon-name-part taxon-name-part-type="family">Miridae</tp:taxon-name-part></tp:taxon-name>: <tp:taxon-name><tp:taxon-name-part taxon-name-part-type="subfamily">Phylinae</tp:taxon-name-part></tp:taxon-name>: <tp:taxon-name><tp:taxon-name-part taxon-name-part-type="tribe">Exaeretini</tp:taxon-name-part></tp:taxon-name>) with descriptions of three new species</article-title><source>Zootaxa</source><volume>4114</volume><issue>2</issue><fpage>101</fpage><lpage>122</lpage><pub-id pub-id-type="doi">10.11646/zootaxa.4114.2.1</pub-id></element-citation></ref><ref id="B9624490"><element-citation xmlns:xlink="http://www.w3.org/1999/xlink" publication-type="article" xlink:type="simple"><person-group person-group-type="author"><name name-style="western"><surname>Kim</surname><given-names>J.</given-names></name><name name-style="western"><surname>Roca-Cusachs</surname><given-names>M.</given-names></name><name name-style="western"><surname>Lee</surname><given-names>B. W.</given-names></name><name name-style="western"><surname>Kim</surname><given-names>I. K.</given-names></name><name name-style="western"><surname>Jung</surname><given-names>S.</given-names></name></person-group><year>2021</year><article-title>First record of the genus <italic><tp:taxon-name><tp:taxon-name-part taxon-name-part-type="genus" reg="Tuponia">Tuponia</tp:taxon-name-part></tp:taxon-name></italic> Reuter (<tp:taxon-name><tp:taxon-name-part taxon-name-part-type="order">Hemiptera</tp:taxon-name-part></tp:taxon-name>: <tp:taxon-name><tp:taxon-name-part taxon-name-part-type="suborder">Heteroptera</tp:taxon-name-part></tp:taxon-name>: <tp:taxon-name><tp:taxon-name-part taxon-name-part-type="family">Miridae</tp:taxon-name-part></tp:taxon-name>: <tp:taxon-name><tp:taxon-name-part taxon-name-part-type="subfamily">Phylinae</tp:taxon-name-part></tp:taxon-name>) from the Korean Peninsula, with description of a new species and notes on natural history with <italic><tp:taxon-name><tp:taxon-name-part taxon-name-part-type="genus" reg="Tamarix">Tamarix</tp:taxon-name-part></tp:taxon-name></italic></article-title><source>Journal of Natural History</source><volume>55</volume><issue>19-20</issue><fpage>1267</fpage><lpage>1275</lpage><pub-id pub-id-type="doi">10.1080/00222933.2021.1943555</pub-id></element-citation></ref><ref id="B9624477"><element-citation xmlns:xlink="http://www.w3.org/1999/xlink" publication-type="chapter" xlink:type="simple"><person-group person-group-type="author"><name name-style="western"><surname>Kerzhner</surname><given-names>I. M.</given-names></name><name name-style="western"><surname>Josifov</surname><given-names>M.</given-names></name></person-group><year>1999</year><chapter-title>Cimicomorpha II, Miridae</chapter-title><person-group person-group-type="editor"><name name-style="western"><surname>Aukema</surname><given-names>B.</given-names></name><name name-style="western"><surname>Rieger</surname><given-names>C.</given-names></name></person-group><source>Catalogue of the <tp:taxon-name><tp:taxon-name-part taxon-name-part-type="suborder">Heteroptera</tp:taxon-name-part></tp:taxon-name> of the Palaearctic Region. Vol.</source><volume>3</volume><publisher-name>The Netherlands Entomological Society, Amsterdam</publisher-name><size units="page">577</size></element-citation></ref><ref id="B9756597"><element-citation xmlns:xlink="http://www.w3.org/1999/xlink" publication-type="article" xlink:type="simple"><person-group person-group-type="author"><name name-style="western"><surname>Wagner</surname><given-names>E.</given-names></name></person-group><year>1964</year><article-title>Neuer Beitrag zur Systematik der Gattung <italic><tp:taxon-name><tp:taxon-name-part taxon-name-part-type="genus" reg="Tuponia">Tuponia</tp:taxon-name-part></tp:taxon-name></italic> Reuter 1875 (Hem. Het. <tp:taxon-name><tp:taxon-name-part taxon-name-part-type="family">Miridae</tp:taxon-name-part></tp:taxon-name>).</article-title><source>Entomologische Berichten</source><volume>24</volume><fpage>192</fpage><lpage>200, 215, 220</lpage></element-citation></ref></ref-list></tp:taxon-treatment>
