# Supplementary material for: Additional record of Tuponia Reuter (Heteroptera, Miridae, Phylinae) from Korea, with a new synonym and discussion on distribution
Source: Biodivers Data J. 2023 May 18;11:e104644. doi: 10.3897/BDJ.11.e104644 (PMC10214021; doi:10.3897/BDJ.11.e104644)
Supplement: XML Treatment for Tuponia (Chlorotuponia) chinensis [file BDJ.11.e104644-treatment2.xml]

<!DOCTYPE tp:taxon-treatment
  PUBLIC "-//TaxonX//DTD Taxonomic Treatment Publishing DTD v0 20100105//EN" "tax-treatment-NSO.dtd">
<tp:taxon-treatment xmlns:tp="http://www.plazi.org/taxpub"><tp:treatment-meta><mixed-citation publication-type="journal"><person-group><name><surname>Min Suk</surname><given-names>Oh</given-names></name><name><surname>Kim</surname><given-names>WonGun</given-names></name><name><surname>Park</surname><given-names>Jihwan</given-names></name><name><surname>Lee</surname><given-names>Seunghwan</given-names></name></person-group><article-title>Additional record of <italic><tp:taxon-name><tp:taxon-name-part taxon-name-part-type="genus" reg="Tuponia">Tuponia</tp:taxon-name-part></tp:taxon-name></italic> Reuter (<tp:taxon-name><tp:taxon-name-part taxon-name-part-type="suborder">Heteroptera</tp:taxon-name-part></tp:taxon-name>, <tp:taxon-name><tp:taxon-name-part taxon-name-part-type="family">Miridae</tp:taxon-name-part></tp:taxon-name>, <tp:taxon-name><tp:taxon-name-part taxon-name-part-type="subfamily">Phylinae</tp:taxon-name-part></tp:taxon-name>) from Korea, with a new synonym and discussion on distribution</article-title><source>Biodivers Data J</source><day>18</day><month>05</month><year>2023</year><volume>11</volume><pub-id pub-id-type="doi">10.3897/BDJ.11.e104644</pub-id></mixed-citation></tp:treatment-meta><tp:nomenclature><tp:taxon-name><object-id xmlns:xlink="http://www.w3.org/1999/xlink" content-type="arpha" xlink:type="simple">E6C1E63C-6EC6-5D76-B64D-737E1FE70C16</object-id><tp:taxon-name-part taxon-name-part-type="genus">Tuponia</tp:taxon-name-part> (<tp:taxon-name-part taxon-name-part-type="subgenus">Chlorotuponia</tp:taxon-name-part>) <tp:taxon-name-part taxon-name-part-type="species">chinensis</tp:taxon-name-part></tp:taxon-name><tp:taxon-authority>Zheng &amp; Li, 1992</tp:taxon-authority><tp:nomenclature-citation-list><tp:nomenclature-citation><tp:taxon-name>
                <tp:taxon-name-part taxon-name-part-type="genus" reg="Tuponia"/>
                <tp:taxon-name-part taxon-name-part-type="genus" reg="Tuponia"/>
                <tp:taxon-name-part taxon-name-part-type="subgenus" reg="Chlorotuponia"/>
                <tp:taxon-name-part taxon-name-part-type="species" reg="chinensis"/>
              </tp:taxon-name><comment><italic><tp:taxon-name><tp:taxon-name-part taxon-name-part-type="genus" reg="Tuponia">Tuponia</tp:taxon-name-part><tp:taxon-name-part taxon-name-part-type="species" reg="chinensis">chinensis</tp:taxon-name-part></tp:taxon-name></italic> Zheng &amp; Li, 1992 - <xref ref-type="bibr" rid="B9624587">Zheng and Li 1992</xref>: 12.</comment></tp:nomenclature-citation><tp:nomenclature-citation><tp:taxon-name>
                <tp:taxon-name-part taxon-name-part-type="genus" reg="Tuponia"/>
                <tp:taxon-name-part taxon-name-part-type="genus" reg="Tuponia"/>
                <tp:taxon-name-part taxon-name-part-type="subgenus" reg="Chlorotuponia"/>
                <tp:taxon-name-part taxon-name-part-type="species" reg="chinensis"/>
              </tp:taxon-name><comment><italic><tp:taxon-name><tp:taxon-name-part taxon-name-part-type="genus" reg="Tuponia">Tuponia</tp:taxon-name-part><tp:taxon-name-part taxon-name-part-type="species" reg="koreana">koreana</tp:taxon-name-part></tp:taxon-name></italic> Kim &amp; Jung, 2021 - <italic><xref ref-type="bibr" rid="B9624490">Kim et al. 2021</xref></italic>: 1268. <bold>New synonymy.</bold></comment></tp:nomenclature-citation></tp:nomenclature-citation-list></tp:nomenclature><tp:treatment-sec sec-type="materials"><title>Materials</title><list list-type="alpha-lower" list-content="occurrences"><list-item><p><bold>Type status:</bold> <named-content xmlns:xlink="http://www.w3.org/1999/xlink" content-type="dwc:typeStatus" xlink:type="simple">Other material</named-content>. <bold>Occurrence:</bold> recordedBy: <named-content xmlns:xlink="http://www.w3.org/1999/xlink" content-type="dwc:recordedBy" xlink:type="simple">Jihwan Park</named-content>; individualCount: <named-content xmlns:xlink="http://www.w3.org/1999/xlink" content-type="dwc:individualCount" xlink:type="simple">10</named-content>; sex: <named-content xmlns:xlink="http://www.w3.org/1999/xlink" content-type="dwc:sex" xlink:type="simple">5♂, 5♀</named-content>; lifeStage: <named-content xmlns:xlink="http://www.w3.org/1999/xlink" content-type="dwc:lifeStage" xlink:type="simple">adult</named-content>; <bold>Taxon:</bold> scientificName: <named-content xmlns:xlink="http://www.w3.org/1999/xlink" content-type="dwc:scientificName" xlink:type="simple"><tp:taxon-name><tp:taxon-name-part taxon-name-part-type="genus" reg="Tuponia">Tuponia</tp:taxon-name-part> (<tp:taxon-name-part taxon-name-part-type="subgenus" reg="Chlorotuponia">Chlorotuponia</tp:taxon-name-part>) <tp:taxon-name-part taxon-name-part-type="species" reg="chinensis">chinensis</tp:taxon-name-part></tp:taxon-name> Zheng &amp; Li, 1992</named-content>; <bold>Location:</bold> country: <named-content xmlns:xlink="http://www.w3.org/1999/xlink" content-type="dwc:country" xlink:type="simple">Republic of Korea</named-content>; stateProvince: <named-content xmlns:xlink="http://www.w3.org/1999/xlink" content-type="dwc:stateProvince" xlink:type="simple">Incheon-si</named-content>; locality: <named-content xmlns:xlink="http://www.w3.org/1999/xlink" content-type="dwc:locality" xlink:type="simple">Sorae Wetlands Ecology Park, Nonhyeon-dong, Namdong-gu</named-content>; <bold>Identification:</bold> identifiedBy: <named-content xmlns:xlink="http://www.w3.org/1999/xlink" content-type="dwc:identifiedBy" xlink:type="simple">MinSuk Oh</named-content>; <bold>Event:</bold> eventDate: <named-content xmlns:xlink="http://www.w3.org/1999/xlink" content-type="dwc:eventDate" xlink:type="simple">31.vii.2021</named-content>; habitat: <named-content xmlns:xlink="http://www.w3.org/1999/xlink" content-type="dwc:habitat" xlink:type="simple">on <italic><tp:taxon-name><tp:taxon-name-part taxon-name-part-type="genus" reg="Tamarix">Tamarix</tp:taxon-name-part><tp:taxon-name-part taxon-name-part-type="species" reg="chinensis">chinensis</tp:taxon-name-part></tp:taxon-name></italic></named-content>; <bold>Record Level:</bold> institutionCode: <named-content xmlns:xlink="http://www.w3.org/1999/xlink" content-type="dwc:institutionCode" xlink:type="simple">SNU</named-content></p></list-item><list-item><p><bold>Type status:</bold> <named-content xmlns:xlink="http://www.w3.org/1999/xlink" content-type="dwc:typeStatus" xlink:type="simple">Other material</named-content>. <bold>Occurrence:</bold> recordedBy: <named-content xmlns:xlink="http://www.w3.org/1999/xlink" content-type="dwc:recordedBy" xlink:type="simple">Jihwan Park</named-content>; individualCount: <named-content xmlns:xlink="http://www.w3.org/1999/xlink" content-type="dwc:individualCount" xlink:type="simple">1</named-content>; sex: <named-content xmlns:xlink="http://www.w3.org/1999/xlink" content-type="dwc:sex" xlink:type="simple">1♀</named-content>; lifeStage: <named-content xmlns:xlink="http://www.w3.org/1999/xlink" content-type="dwc:lifeStage" xlink:type="simple">adult</named-content>; <bold>Taxon:</bold> scientificName: <named-content xmlns:xlink="http://www.w3.org/1999/xlink" content-type="dwc:scientificName" xlink:type="simple"><tp:taxon-name><tp:taxon-name-part taxon-name-part-type="genus" reg="Tuponia">Tuponia</tp:taxon-name-part> (<tp:taxon-name-part taxon-name-part-type="subgenus" reg="Chlorotuponia">Chlorotuponia</tp:taxon-name-part>) <tp:taxon-name-part taxon-name-part-type="species" reg="chinensis">chinensis</tp:taxon-name-part></tp:taxon-name> Zheng &amp; Li, 1992</named-content>; <bold>Location:</bold> country: <named-content xmlns:xlink="http://www.w3.org/1999/xlink" content-type="dwc:country" xlink:type="simple">Republic of Korea</named-content>; stateProvince: <named-content xmlns:xlink="http://www.w3.org/1999/xlink" content-type="dwc:stateProvince" xlink:type="simple">Incheon-si</named-content>; locality: <named-content xmlns:xlink="http://www.w3.org/1999/xlink" content-type="dwc:locality" xlink:type="simple">Sorae Wetlands Ecology Park, Nonhyeon-dong, Namdong-gu</named-content>; <bold>Identification:</bold> identifiedBy: <named-content xmlns:xlink="http://www.w3.org/1999/xlink" content-type="dwc:identifiedBy" xlink:type="simple">MinSuk Oh</named-content>; <bold>Event:</bold> eventDate: <named-content xmlns:xlink="http://www.w3.org/1999/xlink" content-type="dwc:eventDate" xlink:type="simple">31.vii.2021</named-content>; habitat: <named-content xmlns:xlink="http://www.w3.org/1999/xlink" content-type="dwc:habitat" xlink:type="simple">on <italic><tp:taxon-name><tp:taxon-name-part taxon-name-part-type="genus" reg="Tamarix">Tamarix</tp:taxon-name-part><tp:taxon-name-part taxon-name-part-type="species" reg="chinensis">chinensis</tp:taxon-name-part></tp:taxon-name></italic></named-content>; <bold>Record Level:</bold> institutionCode: <named-content xmlns:xlink="http://www.w3.org/1999/xlink" content-type="dwc:institutionCode" xlink:type="simple">NIBR</named-content></p></list-item></list></tp:treatment-sec><tp:treatment-sec sec-type="Diagnosis"><title>Diagnosis</title><p>Recognised by elongate oval body, 1.8–2.3 mm; basic colouration pale green to yellowish-green, weakly shining (Fig. <xref ref-type="fig" rid="F9637479">1</xref>A–C, Fig. <xref ref-type="fig" rid="F9633840">2</xref>A–D); dorsum covered with pale sericeous setae and dark brown setae; labium reaches metacoxa; hemelytra pale green, covered with long, sericeous setae and dark brown, simple setae; tibial spine blackish-brown, base without dark spot. Male genitalia (Fig. <xref ref-type="fig" rid="F9633844">4</xref>A–I): Endosoma S-shaped, with two elongated, twisted sclerites; secondary gonopore situated subapically between the two sclerites; left paramere with thick and round sensory lobe; sub-basal part of sensory lobe with elongated, pointed-end process; hypophysis sub-triangular, pointed-end; right paramere rather elongated and flat, slightly curved; hypophysis short. Female genitalia (Fig. <xref ref-type="fig" rid="F9633848">6</xref>A–C): Sclerotised ring ovoid, thin-rimmed; interramal sclerites slender and elongated. For detailed diagnostic characters and figures, see <xref ref-type="bibr" rid="B9624587">Zheng and Li (1992)</xref>, <xref ref-type="bibr" rid="B9624527">Li and Liu (2016)</xref> and <xref ref-type="bibr" rid="B9624490">Kim et al. (2021)</xref>.</p><sec sec-type="Measurements"><title>Measurements</title><p><bold>Male</bold> (n = 5). Total body length 1.86–2.07; head width across eyes 0.53–0.57; vertex width 0.29–0.32; lengths of antennal segment I–IV 0.14–0.18, 0.54–0.62, 0.38–0.39, 0.20–0.21; labial length 0.68–0.74; mesal pronotal length including collar 0.33–0.38; basal pronotal width 0.68–0.82; width across hemelytron 0.76–0.93; cuneal length 0.32–0.36; cuneal width 0.19–0.23; lengths of metafemur, tibia and tarsus 0.74–0.76, 1.07–1.14, 0.35–0.39. <bold>Female</bold> (n = 5). Total body length 1.85–2.06; head width across eyes 0.55–0.60; vertex width 0.32–0.35; lengths of antennal segment I–IV 0.15–0.19, 0.55–0.63, 0.34–0.41, 0.22–0.25; labial length 0.71–0.74; mesal pronotal length including collar 0.36–0.39; basal pronotal width 0.71–0.81; width across hemelytron 0.83–1.01; cuneal length 0.33–0.37; cuneal width 0.20–0.26; lengths of metafemur, tibia and tarsus 0.79–0.82, 1.08–1.18, 0.32–0.37.</p></sec></tp:treatment-sec><tp:treatment-sec sec-type="Distribution"><title>Distribution</title><p>Korea (Incheon), China (Tianjin, Hebei, Shandong, Ningxia, Shaanxi) (<xref ref-type="bibr" rid="B9624587">Zheng and Li 1992</xref>, <xref ref-type="bibr" rid="B9624527">Li and Liu 2016</xref>, <xref ref-type="bibr" rid="B9624490">Kim et al. 2021</xref>).</p></tp:treatment-sec><tp:treatment-sec sec-type="Biology"><title>Biology</title><p>Known host plant is <italic><tp:taxon-name><tp:taxon-name-part taxon-name-part-type="genus" reg="Tamarix">Tamarix</tp:taxon-name-part><tp:taxon-name-part taxon-name-part-type="species" reg="chinensis">chinensis</tp:taxon-name-part></tp:taxon-name></italic> (<tp:taxon-name><tp:taxon-name-part taxon-name-part-type="family">Tamaricaceae</tp:taxon-name-part></tp:taxon-name>) (<xref ref-type="bibr" rid="B9624587">Zheng and Li 1992</xref>, <xref ref-type="bibr" rid="B9624527">Li and Liu 2016</xref>, <xref ref-type="bibr" rid="B9624490">Kim et al. 2021</xref>).</p></tp:treatment-sec><tp:treatment-sec sec-type="Notes"><title>Notes</title><p>We examined specimens of <italic><tp:taxon-name><tp:taxon-name-part taxon-name-part-type="genus" reg="Tuponia">Tuponia</tp:taxon-name-part><tp:taxon-name-part taxon-name-part-type="species" reg="chinensis">chinensis</tp:taxon-name-part></tp:taxon-name></italic> in SNU and propose <italic><tp:taxon-name><tp:taxon-name-part taxon-name-part-type="genus" reg="Tuponia">T.</tp:taxon-name-part><tp:taxon-name-part taxon-name-part-type="species" reg="koreana">koreana</tp:taxon-name-part></tp:taxon-name></italic> Kim &amp; Jung as a junior synonym of <italic><tp:taxon-name><tp:taxon-name-part taxon-name-part-type="genus" reg="Tuponia">T.</tp:taxon-name-part><tp:taxon-name-part taxon-name-part-type="species" reg="chinensis">chinensis</tp:taxon-name-part></tp:taxon-name></italic> Zheng &amp; Li. The diagnostic characteristics of <italic><tp:taxon-name><tp:taxon-name-part taxon-name-part-type="genus" reg="Tuponia">T.</tp:taxon-name-part><tp:taxon-name-part taxon-name-part-type="species" reg="koreana">koreana</tp:taxon-name-part></tp:taxon-name></italic> nearly match those of <italic><tp:taxon-name><tp:taxon-name-part taxon-name-part-type="genus" reg="Tuponia">T.</tp:taxon-name-part><tp:taxon-name-part taxon-name-part-type="species" reg="chinensis">chinensis</tp:taxon-name-part></tp:taxon-name></italic> and the genitalia of the two nominal species are identical. <xref ref-type="bibr" rid="B9624490">Kim et al. (2021)</xref> separated <italic><tp:taxon-name><tp:taxon-name-part taxon-name-part-type="genus" reg="Tuponia">T.</tp:taxon-name-part><tp:taxon-name-part taxon-name-part-type="species" reg="koreana">koreana</tp:taxon-name-part></tp:taxon-name></italic> from <italic><tp:taxon-name><tp:taxon-name-part taxon-name-part-type="genus" reg="Tuponia">T.</tp:taxon-name-part><tp:taxon-name-part taxon-name-part-type="species" reg="chinensis">chinensis</tp:taxon-name-part></tp:taxon-name></italic> by the following characters: i) metatarsal segment II distinctly shorter than segment III, ii) left paramere with one long process pointing down and iii) endosoma without visible secondary gonopore. However, as in Fig. <xref ref-type="fig" rid="F9633850">7</xref>, they only measured the length of each segment at the ventral side of the metatarsus and the actual length of segment II is not distinctly shorter than that of segment III. Additionally, in the structure of the left paramere, our specimen shows a straight lateral process (Fig. <xref ref-type="fig" rid="F9633844">4</xref>C). However, we could not find other structural differences and concluded that these were minor intraspecific variations. In addition, <xref ref-type="bibr" rid="B9624490">Kim et al. (2021)</xref> stated that a secondary gonopore of <italic><tp:taxon-name><tp:taxon-name-part taxon-name-part-type="genus" reg="Tuponia">T.</tp:taxon-name-part><tp:taxon-name-part taxon-name-part-type="species" reg="koreana">koreana</tp:taxon-name-part></tp:taxon-name></italic> is ‘clearly invisible,’ but it can be seen upon displacement of the two apical sclerites of the endosoma, as shown in Fig. <xref ref-type="fig" rid="F9633844">4</xref>E–H. When compared with the description of <xref ref-type="bibr" rid="B9624587">Zheng and Li (1992)</xref>, the secondary gonopore of the Korean specimen looks conspecific in its subapical location and rugged margin.</p></tp:treatment-sec><tp:treatment-sec><!--Section generated to contain objects referenced in tp:taxon-treatment.--><fig-group id="F9637479" position="float" orientation="portrait"><caption><p>Korean <italic><tp:taxon-name><tp:taxon-name-part taxon-name-part-type="genus" reg="Tuponia">Tuponia</tp:taxon-name-part></tp:taxon-name></italic> species, live individuals.</p></caption><fig id="F9637484" position="float" orientation="portrait"><object-id xmlns:xlink="http://www.w3.org/1999/xlink" content-type="arpha" xlink:type="simple">3AC11099-CAEF-5099-987B-AC6AEF961EBB</object-id><object-id xmlns:xlink="http://www.w3.org/1999/xlink" content-type="doi" xlink:type="simple">10.3897/BDJ.11.e104644.figure1a</object-id><label>Figure 1a.</label><caption><p>A: <italic><tp:taxon-name><tp:taxon-name-part taxon-name-part-type="genus" reg="Tuponia">Tuponia</tp:taxon-name-part><tp:taxon-name-part taxon-name-part-type="species" reg="chinensis">chinensis</tp:taxon-name-part></tp:taxon-name></italic>, male;</p></caption><graphic xmlns:xlink="http://www.w3.org/1999/xlink" xlink:href="bdj-11-e104644-g001_a.jpg" xlink:type="simple" position="float" orientation="portrait" id="oo_833898.JPG"><uri content-type="original_file" xlink:type="simple">https://binary.pensoft.net/fig/833898</uri></graphic></fig><fig id="F9637485" position="float" orientation="portrait"><object-id xmlns:xlink="http://www.w3.org/1999/xlink" content-type="arpha" xlink:type="simple">1241D9E1-ACD7-53DD-B3AE-B8D968A22B9A</object-id><object-id xmlns:xlink="http://www.w3.org/1999/xlink" content-type="doi" xlink:type="simple">10.3897/BDJ.11.e104644.figure1b</object-id><label>Figure 1b.</label><caption><p>B: ditto, female;</p></caption><graphic xmlns:xlink="http://www.w3.org/1999/xlink" xlink:href="bdj-11-e104644-g001_b.jpg" xlink:type="simple" position="float" orientation="portrait" id="oo_833901.jpg"><uri content-type="original_file" xlink:type="simple">https://binary.pensoft.net/fig/833901</uri></graphic></fig><fig id="F9637486" position="float" orientation="portrait"><object-id xmlns:xlink="http://www.w3.org/1999/xlink" content-type="arpha" xlink:type="simple">AE62F75F-89FC-57D5-B395-F38E57661174</object-id><object-id xmlns:xlink="http://www.w3.org/1999/xlink" content-type="doi" xlink:type="simple">10.3897/BDJ.11.e104644.figure1c</object-id><label>Figure 1c.</label><caption><p>C: ditto, last instar;</p></caption><graphic xmlns:xlink="http://www.w3.org/1999/xlink" xlink:href="bdj-11-e104644-g001_c.jpg" xlink:type="simple" position="float" orientation="portrait" id="oo_833902.JPG"><uri content-type="original_file" xlink:type="simple">https://binary.pensoft.net/fig/833902</uri></graphic></fig><fig id="F9637487" position="float" orientation="portrait"><object-id xmlns:xlink="http://www.w3.org/1999/xlink" content-type="arpha" xlink:type="simple">D4DA75DB-66DB-504B-AD8B-F19E06D30AA5</object-id><object-id xmlns:xlink="http://www.w3.org/1999/xlink" content-type="doi" xlink:type="simple">10.3897/BDJ.11.e104644.figure1d</object-id><label>Figure 1d.</label><caption><p>D: <italic><tp:taxon-name><tp:taxon-name-part taxon-name-part-type="genus" reg="Tuponia">T.</tp:taxon-name-part><tp:taxon-name-part taxon-name-part-type="species" reg="mongolica">mongolica</tp:taxon-name-part></tp:taxon-name></italic>, male;</p></caption><graphic xmlns:xlink="http://www.w3.org/1999/xlink" xlink:href="bdj-11-e104644-g001_d.jpg" xlink:type="simple" position="float" orientation="portrait" id="oo_833903.jpg"><uri content-type="original_file" xlink:type="simple">https://binary.pensoft.net/fig/833903</uri></graphic></fig><fig id="F9637488" position="float" orientation="portrait"><object-id xmlns:xlink="http://www.w3.org/1999/xlink" content-type="arpha" xlink:type="simple">F8667156-200A-5F81-93F7-DA4A4929C345</object-id><object-id xmlns:xlink="http://www.w3.org/1999/xlink" content-type="doi" xlink:type="simple">10.3897/BDJ.11.e104644.figure1e</object-id><label>Figure 1e.</label><caption><p>E: ditto, female;</p></caption><graphic xmlns:xlink="http://www.w3.org/1999/xlink" xlink:href="bdj-11-e104644-g001_e.jpg" xlink:type="simple" position="float" orientation="portrait" id="oo_833905.jpg"><uri content-type="original_file" xlink:type="simple">https://binary.pensoft.net/fig/833905</uri></graphic></fig><fig id="F9637489" position="float" orientation="portrait"><object-id xmlns:xlink="http://www.w3.org/1999/xlink" content-type="arpha" xlink:type="simple">08E769C9-F8AE-5E91-9BB3-0C15A3D76875</object-id><object-id xmlns:xlink="http://www.w3.org/1999/xlink" content-type="doi" xlink:type="simple">10.3897/BDJ.11.e104644.figure1f</object-id><label>Figure 1f.</label><caption><p>F: ditto, last instar.</p></caption><graphic xmlns:xlink="http://www.w3.org/1999/xlink" xlink:href="bdj-11-e104644-g001_f.jpg" xlink:type="simple" position="float" orientation="portrait" id="oo_833904.JPG"><uri content-type="original_file" xlink:type="simple">https://binary.pensoft.net/fig/833904</uri></graphic></fig></fig-group><fig id="F9633840" position="float" orientation="portrait"><object-id xmlns:xlink="http://www.w3.org/1999/xlink" content-type="arpha" xlink:type="simple">E06A3113-DBE1-5132-858A-31DFB57ADF76</object-id><object-id xmlns:xlink="http://www.w3.org/1999/xlink" content-type="doi" xlink:type="simple">10.3897/BDJ.11.e104644.figure2</object-id><label>Figure 2.</label><caption><p>Dorsal habitus of Korean <italic><tp:taxon-name><tp:taxon-name-part taxon-name-part-type="genus" reg="Tuponia">Tuponia</tp:taxon-name-part><tp:taxon-name-part taxon-name-part-type="species" reg="chinensis">chinensis</tp:taxon-name-part></tp:taxon-name></italic>. <bold>A, B</bold> Male; <bold>C, D</bold> Female. Scale bar: 1.0 mm.</p></caption><graphic xmlns:xlink="http://www.w3.org/1999/xlink" xlink:href="bdj-11-e104644-g002.jpg" position="float" id="oo_833413.jpg" orientation="portrait" xlink:type="simple"><uri content-type="original_file" xlink:type="simple">https://binary.pensoft.net/fig/833413</uri></graphic></fig><fig id="F9633844" position="float" orientation="portrait"><object-id xmlns:xlink="http://www.w3.org/1999/xlink" content-type="arpha" xlink:type="simple">4A5B80C8-65B8-5934-9796-221F7438C4C2</object-id><object-id xmlns:xlink="http://www.w3.org/1999/xlink" content-type="doi" xlink:type="simple">10.3897/BDJ.11.e104644.figure4</object-id><label>Figure 4.</label><caption><p>Male genital structure of Korean <italic><tp:taxon-name><tp:taxon-name-part taxon-name-part-type="genus" reg="Tuponia">Tuponia</tp:taxon-name-part><tp:taxon-name-part taxon-name-part-type="species" reg="chinensis">chinensis</tp:taxon-name-part></tp:taxon-name></italic>. <bold>A, E–H</bold>, endosoma; <bold>B, I</bold> phallotheca; <bold>C</bold> left paramere; <bold>D</bold> right paramere. Scale bar: 0.1 mm.</p></caption><graphic xmlns:xlink="http://www.w3.org/1999/xlink" xlink:href="bdj-11-e104644-g004.jpg" position="float" id="oo_846003.jpg" orientation="portrait" xlink:type="simple"><uri content-type="original_file" xlink:type="simple">https://binary.pensoft.net/fig/846003</uri></graphic></fig><fig id="F9633848" position="float" orientation="portrait"><object-id xmlns:xlink="http://www.w3.org/1999/xlink" content-type="arpha" xlink:type="simple">1FC25EA4-EB8D-52C3-B265-17FC3D758E4F</object-id><object-id xmlns:xlink="http://www.w3.org/1999/xlink" content-type="doi" xlink:type="simple">10.3897/BDJ.11.e104644.figure6</object-id><label>Figure 6.</label><caption><p>Female genital structure of Korean <italic><tp:taxon-name><tp:taxon-name-part taxon-name-part-type="genus" reg="Tuponia">Tuponia</tp:taxon-name-part></tp:taxon-name></italic> species. <bold>A–C</bold>, <italic><tp:taxon-name><tp:taxon-name-part taxon-name-part-type="genus" reg="Tuponia">T.</tp:taxon-name-part><tp:taxon-name-part taxon-name-part-type="species" reg="chinensis">chinensis</tp:taxon-name-part></tp:taxon-name></italic>; <bold>D–G</bold> <italic><tp:taxon-name><tp:taxon-name-part taxon-name-part-type="genus" reg="Tuponia">T.</tp:taxon-name-part><tp:taxon-name-part taxon-name-part-type="species" reg="mongolica">mongolica</tp:taxon-name-part></tp:taxon-name></italic> (A, D: bursa copulatrix (before dissected posterior wall); <bold>B, E</bold> bursa copulatrix (dorsal view); <bold>F</bold> bursa copulatrix (ventral view); C, G: posterior wall). Scale bar: 0.2 mm.</p></caption><graphic xmlns:xlink="http://www.w3.org/1999/xlink" xlink:href="bdj-11-e104644-g006.jpg" position="float" id="oo_846006.jpg" orientation="portrait" xlink:type="simple"><uri content-type="original_file" xlink:type="simple">https://binary.pensoft.net/fig/846006</uri></graphic></fig><fig id="F9633850" position="float" orientation="portrait"><object-id xmlns:xlink="http://www.w3.org/1999/xlink" content-type="arpha" xlink:type="simple">4799A987-0CFB-525D-9601-A5DA6DCEDC28</object-id><object-id xmlns:xlink="http://www.w3.org/1999/xlink" content-type="doi" xlink:type="simple">10.3897/BDJ.11.e104644.figure7</object-id><label>Figure 7.</label><caption><p>Metatarsus of <italic><tp:taxon-name><tp:taxon-name-part taxon-name-part-type="genus" reg="Tuponia">Tuponia</tp:taxon-name-part><tp:taxon-name-part taxon-name-part-type="species" reg="chinensis">chinensis</tp:taxon-name-part></tp:taxon-name></italic>. Red arrow indicates segment borders in the dorsal side of tarsus and blue arrow indicates segment borders in the ventral side. Ratio of tarsal segments visualised with red bar (dorsal view: a), blue bar (ventral view: b) and black bar (actual length: c). <bold>A</bold> male; <bold>B</bold> female; <bold>C</bold> holotype male, a traced picture of <xref ref-type="bibr" rid="B9624490">Kim et al. (2021)</xref>: fig. 1C; <bold>D</bold> a traced picture of <xref ref-type="bibr" rid="B9624490">Kim et al. (2021)</xref>: fig. 1D.</p></caption><graphic xmlns:xlink="http://www.w3.org/1999/xlink" xlink:href="bdj-11-e104644-g007.jpg" position="float" id="oo_845491.jpg" orientation="portrait" xlink:type="simple"><uri content-type="original_file" xlink:type="simple">https://binary.pensoft.net/fig/845491</uri></graphic></fig></tp:treatment-sec><ref-list><ref id="B9624587"><element-citation xmlns:xlink="http://www.w3.org/1999/xlink" publication-type="article" xlink:type="simple"><person-group person-group-type="author"><name name-style="western"><surname>Zheng</surname><given-names>L.</given-names></name><name name-style="western"><surname>Li</surname><given-names>H.</given-names></name></person-group><year>1992</year><article-title>Genus <italic><tp:taxon-name><tp:taxon-name-part taxon-name-part-type="genus" reg="Tuponia">Tuponia</tp:taxon-name-part></tp:taxon-name></italic> Reuter from China (<tp:taxon-name><tp:taxon-name-part taxon-name-part-type="class">Insecta</tp:taxon-name-part></tp:taxon-name>, <tp:taxon-name><tp:taxon-name-part taxon-name-part-type="suborder">Heteroptera</tp:taxon-name-part></tp:taxon-name>: <tp:taxon-name><tp:taxon-name-part taxon-name-part-type="family">Miridae</tp:taxon-name-part></tp:taxon-name>)</article-title><source>Reichenbachia</source><volume>29</volume><fpage>9</fpage><lpage>13</lpage></element-citation></ref><ref id="B9624490"><element-citation xmlns:xlink="http://www.w3.org/1999/xlink" publication-type="article" xlink:type="simple"><person-group person-group-type="author"><name name-style="western"><surname>Kim</surname><given-names>J.</given-names></name><name name-style="western"><surname>Roca-Cusachs</surname><given-names>M.</given-names></name><name name-style="western"><surname>Lee</surname><given-names>B. W.</given-names></name><name name-style="western"><surname>Kim</surname><given-names>I. K.</given-names></name><name name-style="western"><surname>Jung</surname><given-names>S.</given-names></name></person-group><year>2021</year><article-title>First record of the genus <italic><tp:taxon-name><tp:taxon-name-part taxon-name-part-type="genus" reg="Tuponia">Tuponia</tp:taxon-name-part></tp:taxon-name></italic> Reuter (<tp:taxon-name><tp:taxon-name-part taxon-name-part-type="order">Hemiptera</tp:taxon-name-part></tp:taxon-name>: <tp:taxon-name><tp:taxon-name-part taxon-name-part-type="suborder">Heteroptera</tp:taxon-name-part></tp:taxon-name>: <tp:taxon-name><tp:taxon-name-part taxon-name-part-type="family">Miridae</tp:taxon-name-part></tp:taxon-name>: <tp:taxon-name><tp:taxon-name-part taxon-name-part-type="subfamily">Phylinae</tp:taxon-name-part></tp:taxon-name>) from the Korean Peninsula, with description of a new species and notes on natural history with <italic><tp:taxon-name><tp:taxon-name-part taxon-name-part-type="genus" reg="Tamarix">Tamarix</tp:taxon-name-part></tp:taxon-name></italic></article-title><source>Journal of Natural History</source><volume>55</volume><issue>19-20</issue><fpage>1267</fpage><lpage>1275</lpage><pub-id pub-id-type="doi">10.1080/00222933.2021.1943555</pub-id></element-citation></ref><ref id="B9624527"><element-citation xmlns:xlink="http://www.w3.org/1999/xlink" publication-type="article" xlink:type="simple"><person-group person-group-type="author"><name name-style="western"><surname>Li</surname><given-names>X. M.</given-names></name><name name-style="western"><surname>Liu</surname><given-names>G. Q.</given-names></name></person-group><year>2016</year><article-title>The genus <italic><tp:taxon-name><tp:taxon-name-part taxon-name-part-type="genus" reg="Tuponia">Tuponia</tp:taxon-name-part></tp:taxon-name></italic> Reuter, 1875 of China (<tp:taxon-name><tp:taxon-name-part taxon-name-part-type="order">Hemiptera</tp:taxon-name-part></tp:taxon-name>: <tp:taxon-name><tp:taxon-name-part taxon-name-part-type="suborder">Heteroptera</tp:taxon-name-part></tp:taxon-name>: <tp:taxon-name><tp:taxon-name-part taxon-name-part-type="family">Miridae</tp:taxon-name-part></tp:taxon-name>: <tp:taxon-name><tp:taxon-name-part taxon-name-part-type="subfamily">Phylinae</tp:taxon-name-part></tp:taxon-name>: <tp:taxon-name><tp:taxon-name-part taxon-name-part-type="tribe">Exaeretini</tp:taxon-name-part></tp:taxon-name>) with descriptions of three new species</article-title><source>Zootaxa</source><volume>4114</volume><issue>2</issue><fpage>101</fpage><lpage>122</lpage><pub-id pub-id-type="doi">10.11646/zootaxa.4114.2.1</pub-id></element-citation></ref></ref-list></tp:taxon-treatment>
