# Supplementary material for: Additional record of Tuponia Reuter (Heteroptera, Miridae, Phylinae) from Korea, with a new synonym and discussion on distribution
Source: Biodivers Data J. 2023 May 18;11:e104644. doi: 10.3897/BDJ.11.e104644 (PMC10214021; doi:10.3897/BDJ.11.e104644)
Supplement: XML Treatment for Tuponia (Tuponia) mongolica [file BDJ.11.e104644-treatment3.xml]

<!DOCTYPE tp:taxon-treatment
  PUBLIC "-//TaxonX//DTD Taxonomic Treatment Publishing DTD v0 20100105//EN" "tax-treatment-NSO.dtd">
<tp:taxon-treatment xmlns:tp="http://www.plazi.org/taxpub"><tp:treatment-meta><mixed-citation publication-type="journal"><person-group><name><surname>Min Suk</surname><given-names>Oh</given-names></name><name><surname>Kim</surname><given-names>WonGun</given-names></name><name><surname>Park</surname><given-names>Jihwan</given-names></name><name><surname>Lee</surname><given-names>Seunghwan</given-names></name></person-group><article-title>Additional record of <italic><tp:taxon-name><tp:taxon-name-part taxon-name-part-type="genus" reg="Tuponia">Tuponia</tp:taxon-name-part></tp:taxon-name></italic> Reuter (<tp:taxon-name><tp:taxon-name-part taxon-name-part-type="suborder">Heteroptera</tp:taxon-name-part></tp:taxon-name>, <tp:taxon-name><tp:taxon-name-part taxon-name-part-type="family">Miridae</tp:taxon-name-part></tp:taxon-name>, <tp:taxon-name><tp:taxon-name-part taxon-name-part-type="subfamily">Phylinae</tp:taxon-name-part></tp:taxon-name>) from Korea, with a new synonym and discussion on distribution</article-title><source>Biodivers Data J</source><day>18</day><month>05</month><year>2023</year><volume>11</volume><pub-id pub-id-type="doi">10.3897/BDJ.11.e104644</pub-id></mixed-citation></tp:treatment-meta><tp:nomenclature><tp:taxon-name><object-id xmlns:xlink="http://www.w3.org/1999/xlink" content-type="arpha" xlink:type="simple">1A125432-BF4C-5C1D-A052-FF25436C5EDA</object-id><tp:taxon-name-part taxon-name-part-type="genus">Tuponia</tp:taxon-name-part> (<tp:taxon-name-part taxon-name-part-type="subgenus">Tuponia</tp:taxon-name-part>) <tp:taxon-name-part taxon-name-part-type="species">mongolica</tp:taxon-name-part></tp:taxon-name><tp:taxon-authority>Drapolyuk, 1980</tp:taxon-authority><tp:nomenclature-citation-list><tp:nomenclature-citation><tp:taxon-name>
                <tp:taxon-name-part taxon-name-part-type="genus" reg="Tuponia"/>
                <tp:taxon-name-part taxon-name-part-type="genus" reg="Tuponia"/>
                <tp:taxon-name-part taxon-name-part-type="subgenus" reg="Tuponia"/>
                <tp:taxon-name-part taxon-name-part-type="species" reg="mongolica"/>
              </tp:taxon-name><comment><italic><tp:taxon-name><tp:taxon-name-part taxon-name-part-type="genus" reg="Tuponia">Tuponia</tp:taxon-name-part><tp:taxon-name-part taxon-name-part-type="species" reg="mongolica">mongolica</tp:taxon-name-part></tp:taxon-name></italic> Drapolyuk, 1980 - <xref ref-type="bibr" rid="B9624441">Drapolyuk 1980</xref>: 63.</comment></tp:nomenclature-citation><tp:nomenclature-citation><tp:taxon-name>
                <tp:taxon-name-part taxon-name-part-type="genus" reg="Tuponia"/>
                <tp:taxon-name-part taxon-name-part-type="genus" reg="Tuponia"/>
                <tp:taxon-name-part taxon-name-part-type="subgenus" reg="Tuponia"/>
                <tp:taxon-name-part taxon-name-part-type="species" reg="mongolica"/>
              </tp:taxon-name><comment><italic><tp:taxon-name><tp:taxon-name-part taxon-name-part-type="genus" reg="Tuponia">Tuponia</tp:taxon-name-part><tp:taxon-name-part taxon-name-part-type="species" reg="tamaricicola">tamaricicola</tp:taxon-name-part></tp:taxon-name></italic> Hsiao and Meng, 1963 - <xref ref-type="bibr" rid="B9624468">Hsiao and Meng 1963</xref>: 447, 449. (junior primary homonym of <italic><tp:taxon-name><tp:taxon-name-part taxon-name-part-type="genus" reg="Tuponia">Tuponia</tp:taxon-name-part><tp:taxon-name-part taxon-name-part-type="species" reg="tamaricicola">tamaricicola</tp:taxon-name-part></tp:taxon-name></italic> Lindberg, 1939)</comment></tp:nomenclature-citation><tp:nomenclature-citation><tp:taxon-name>
                <tp:taxon-name-part taxon-name-part-type="genus" reg="Tuponia"/>
                <tp:taxon-name-part taxon-name-part-type="genus" reg="Tuponia"/>
                <tp:taxon-name-part taxon-name-part-type="subgenus" reg="Tuponia"/>
                <tp:taxon-name-part taxon-name-part-type="species" reg="mongolica"/>
              </tp:taxon-name><comment><italic><tp:taxon-name><tp:taxon-name-part taxon-name-part-type="genus" reg="Tuponia">Tuponia</tp:taxon-name-part><tp:taxon-name-part taxon-name-part-type="species" reg="hsiaoi">hsiaoi</tp:taxon-name-part></tp:taxon-name></italic> Zheng and Li, 1992 - <xref ref-type="bibr" rid="B9624587">Zheng and Li 1992</xref>: 10.</comment></tp:nomenclature-citation></tp:nomenclature-citation-list></tp:nomenclature><tp:treatment-sec sec-type="materials"><title>Materials</title><list list-type="alpha-lower" list-content="occurrences"><list-item><p><bold>Type status:</bold> <named-content xmlns:xlink="http://www.w3.org/1999/xlink" content-type="dwc:typeStatus" xlink:type="simple">Other material</named-content>. <bold>Occurrence:</bold> recordedBy: <named-content xmlns:xlink="http://www.w3.org/1999/xlink" content-type="dwc:recordedBy" xlink:type="simple">WonGun Kim</named-content>; individualCount: <named-content xmlns:xlink="http://www.w3.org/1999/xlink" content-type="dwc:individualCount" xlink:type="simple">7</named-content>; sex: <named-content xmlns:xlink="http://www.w3.org/1999/xlink" content-type="dwc:sex" xlink:type="simple">2♂, 5♀</named-content>; lifeStage: <named-content xmlns:xlink="http://www.w3.org/1999/xlink" content-type="dwc:lifeStage" xlink:type="simple">adult</named-content>; <bold>Taxon:</bold> scientificName: <named-content xmlns:xlink="http://www.w3.org/1999/xlink" content-type="dwc:scientificName" xlink:type="simple"><tp:taxon-name><tp:taxon-name-part taxon-name-part-type="genus" reg="Tuponia">Tuponia</tp:taxon-name-part> (<tp:taxon-name-part taxon-name-part-type="subgenus" reg="Tuponia">Tuponia</tp:taxon-name-part>) <tp:taxon-name-part taxon-name-part-type="species" reg="mongolica">mongolica</tp:taxon-name-part></tp:taxon-name> Drapolyuk, 1980</named-content>; <bold>Location:</bold> country: <named-content xmlns:xlink="http://www.w3.org/1999/xlink" content-type="dwc:country" xlink:type="simple">Republic of Korea</named-content>; stateProvince: <named-content xmlns:xlink="http://www.w3.org/1999/xlink" content-type="dwc:stateProvince" xlink:type="simple">Incheon-si</named-content>; locality: <named-content xmlns:xlink="http://www.w3.org/1999/xlink" content-type="dwc:locality" xlink:type="simple">Sorae Wetlands Ecology Park, Nonhyeon-dong, Namdong-gu</named-content>; <bold>Identification:</bold> identifiedBy: <named-content xmlns:xlink="http://www.w3.org/1999/xlink" content-type="dwc:identifiedBy" xlink:type="simple">MinSuk Oh</named-content>; <bold>Event:</bold> eventDate: <named-content xmlns:xlink="http://www.w3.org/1999/xlink" content-type="dwc:eventDate" xlink:type="simple">19.viii.2022</named-content>; habitat: <named-content xmlns:xlink="http://www.w3.org/1999/xlink" content-type="dwc:habitat" xlink:type="simple">on <italic><tp:taxon-name><tp:taxon-name-part taxon-name-part-type="genus" reg="Tamarix">Tamarix</tp:taxon-name-part><tp:taxon-name-part taxon-name-part-type="species" reg="chinensis">chinensis</tp:taxon-name-part></tp:taxon-name></italic></named-content>; <bold>Record Level:</bold> institutionCode: <named-content xmlns:xlink="http://www.w3.org/1999/xlink" content-type="dwc:institutionCode" xlink:type="simple">SNU</named-content></p></list-item><list-item><p><bold>Type status:</bold> <named-content xmlns:xlink="http://www.w3.org/1999/xlink" content-type="dwc:typeStatus" xlink:type="simple">Other material</named-content>. <bold>Occurrence:</bold> recordedBy: <named-content xmlns:xlink="http://www.w3.org/1999/xlink" content-type="dwc:recordedBy" xlink:type="simple">WonGun Kim</named-content>; individualCount: <named-content xmlns:xlink="http://www.w3.org/1999/xlink" content-type="dwc:individualCount" xlink:type="simple">1</named-content>; sex: <named-content xmlns:xlink="http://www.w3.org/1999/xlink" content-type="dwc:sex" xlink:type="simple">1♀</named-content>; lifeStage: <named-content xmlns:xlink="http://www.w3.org/1999/xlink" content-type="dwc:lifeStage" xlink:type="simple">adult</named-content>; <bold>Taxon:</bold> scientificName: <named-content xmlns:xlink="http://www.w3.org/1999/xlink" content-type="dwc:scientificName" xlink:type="simple"><tp:taxon-name><tp:taxon-name-part taxon-name-part-type="genus" reg="Tuponia">Tuponia</tp:taxon-name-part> (<tp:taxon-name-part taxon-name-part-type="subgenus" reg="Tuponia">Tuponia</tp:taxon-name-part>) <tp:taxon-name-part taxon-name-part-type="species" reg="mongolica">mongolica</tp:taxon-name-part></tp:taxon-name> Drapolyuk, 1980</named-content>; <bold>Location:</bold> country: <named-content xmlns:xlink="http://www.w3.org/1999/xlink" content-type="dwc:country" xlink:type="simple">Republic of Korea</named-content>; stateProvince: <named-content xmlns:xlink="http://www.w3.org/1999/xlink" content-type="dwc:stateProvince" xlink:type="simple">Incheon-si</named-content>; locality: <named-content xmlns:xlink="http://www.w3.org/1999/xlink" content-type="dwc:locality" xlink:type="simple">Sorae Wetlands Ecology Park, Nonhyeon-dong, Namdong-gu</named-content>; <bold>Identification:</bold> identifiedBy: <named-content xmlns:xlink="http://www.w3.org/1999/xlink" content-type="dwc:identifiedBy" xlink:type="simple">MinSuk Oh</named-content>; <bold>Event:</bold> eventDate: <named-content xmlns:xlink="http://www.w3.org/1999/xlink" content-type="dwc:eventDate" xlink:type="simple">19.viii.2022</named-content>; habitat: <named-content xmlns:xlink="http://www.w3.org/1999/xlink" content-type="dwc:habitat" xlink:type="simple">on <italic><tp:taxon-name><tp:taxon-name-part taxon-name-part-type="genus" reg="Tamarix">Tamarix</tp:taxon-name-part><tp:taxon-name-part taxon-name-part-type="species" reg="chinensis">chinensis</tp:taxon-name-part></tp:taxon-name></italic></named-content>; <bold>Record Level:</bold> institutionCode: <named-content xmlns:xlink="http://www.w3.org/1999/xlink" content-type="dwc:institutionCode" xlink:type="simple">NIBR</named-content></p></list-item></list></tp:treatment-sec><tp:treatment-sec sec-type="Diagnosis"><title>Diagnosis</title><p>Recognised by elongate oval body, 2.8–3.5 mm; basic colouration pale yellowish-green, weakly shining (Fig. <xref ref-type="fig" rid="F9637479">1</xref>D–F, Fig. <xref ref-type="fig" rid="F9633842">3</xref>A–D); dorsum covered with pale sericeous setae and dark brown setae; labium reaches metacoxa; hemelytra pale yellowish-green, partly tinged with pale orange; posterior half of clavus and posterior 1/3 of corium densely covered with brown setae; tibial spine blackish-brown. Male genitalia (Fig. <xref ref-type="fig" rid="F9633846">5</xref>A–D): Endosoma S-shaped, with two elongated, pointed-end sclerites and laterally serrate, membranous lobe; secondary gonopore developed between two sclerites; left paramere laterally wide; hypophysis twisted, apically hooked, sensory lobe with small pointed-end protuberance laterally. Female genitalia (Fig. <xref ref-type="fig" rid="F9633848">6</xref>D–G): Sclerotised ring ovoid, thin-rimmed; interramal sclerites slender and elongated. For detailed diagnostic characters and figures, see <xref ref-type="bibr" rid="B9624441">Drapolyuk (1980)</xref>, <xref ref-type="bibr" rid="B9624587">Zheng and Li (1992)</xref> and <xref ref-type="bibr" rid="B9624527">Li and Liu (2016)</xref>.</p><sec sec-type="Measurements"><title>Measurements</title><p><bold>Male</bold> (n = 2). Total body length 2.75–3.03; head width across eyes 0.76–0.79; vertex width 0.34–0.35; lengths of antennal segment I–IV 0.22, 0.90–0.99, 0.81, 0.36; labial length 1.15–1.16; mesal pronotal length including collar 0.54–0.55; basal pronotal width 0.99–1.07; width across hemelytron 1.09–1.16; cuneal length 0.47–0.54; cuneal width 0.28–0.29; lengths of metafemur, tibia and tarsus 1.02–1.09, 1.59–1.62, 0.50. <bold>Female</bold> (n = 5). Total body length 2.83–3.14; head width across eyes 0.75–0.80; vertex width 0.34–0.38; lengths of antennal segment I–IV 0.21–0.24, 0.97–1.00, 0.72–0.88, 0.33–0.38; labial length 1.08–1.23; mesal pronotal length including collar 0.50–0.55; basal pronotal width 1.07–1.14; width across hemelytron 1.23–1.29; cuneal length 0.53–0.57; cuneal width 0.29–0.32; lengths of metafemur, tibia and tarsus 1.04–1.16, 1.61–1.67, 0.50–0.56.</p></sec></tp:treatment-sec><tp:treatment-sec sec-type="Distribution"><title>Distribution</title><p>Korea (Incheon), China (inner Mongolia, Shandong, Hebei, Ningxia), Mongolia (<xref ref-type="bibr" rid="B9624441">Drapolyuk 1980</xref>, <xref ref-type="bibr" rid="B9624527">Li and Liu 2016</xref>).</p></tp:treatment-sec><tp:treatment-sec sec-type="Biology"><title>Biology</title><p>Known host plants are <italic><tp:taxon-name><tp:taxon-name-part taxon-name-part-type="genus" reg="Tamarix">Tamarix</tp:taxon-name-part></tp:taxon-name></italic> sp. and <italic><tp:taxon-name><tp:taxon-name-part taxon-name-part-type="genus" reg="Tamarix">Tamarix</tp:taxon-name-part><tp:taxon-name-part taxon-name-part-type="species" reg="chinensis">chinensis</tp:taxon-name-part></tp:taxon-name></italic> (<tp:taxon-name><tp:taxon-name-part taxon-name-part-type="family">Tamaricaceae</tp:taxon-name-part></tp:taxon-name>) (<xref ref-type="bibr" rid="B9624441">Drapolyuk 1980</xref>).</p></tp:treatment-sec><tp:treatment-sec sec-type="Notes"><title>Notes</title><p>This species can be confused with <italic><tp:taxon-name><tp:taxon-name-part taxon-name-part-type="genus" reg="Tuponia">T.</tp:taxon-name-part><tp:taxon-name-part taxon-name-part-type="species" reg="jaxartensis">jaxartensis</tp:taxon-name-part></tp:taxon-name></italic> Drapolyuk and <italic><tp:taxon-name><tp:taxon-name-part taxon-name-part-type="genus" reg="Tuponia">T.</tp:taxon-name-part><tp:taxon-name-part taxon-name-part-type="species" reg="zhenyuanensis">zhenyuanensis</tp:taxon-name-part></tp:taxon-name></italic> Li &amp; Liu, from which it is easily distinguished by endosoma with laterally serrate and elongated apical sclerites, phallotheca with a fin-like protrusion at the inner margin and a structural difference of parameres.</p></tp:treatment-sec><tp:treatment-sec><!--Section generated to contain objects referenced in tp:taxon-treatment.--><fig-group id="F9637479" position="float" orientation="portrait"><caption><p>Korean <italic><tp:taxon-name><tp:taxon-name-part taxon-name-part-type="genus" reg="Tuponia">Tuponia</tp:taxon-name-part></tp:taxon-name></italic> species, live individuals.</p></caption><fig id="F9637484" position="float" orientation="portrait"><object-id xmlns:xlink="http://www.w3.org/1999/xlink" content-type="arpha" xlink:type="simple">3AC11099-CAEF-5099-987B-AC6AEF961EBB</object-id><object-id xmlns:xlink="http://www.w3.org/1999/xlink" content-type="doi" xlink:type="simple">10.3897/BDJ.11.e104644.figure1a</object-id><label>Figure 1a.</label><caption><p>A: <italic><tp:taxon-name><tp:taxon-name-part taxon-name-part-type="genus" reg="Tuponia">Tuponia</tp:taxon-name-part><tp:taxon-name-part taxon-name-part-type="species" reg="chinensis">chinensis</tp:taxon-name-part></tp:taxon-name></italic>, male;</p></caption><graphic xmlns:xlink="http://www.w3.org/1999/xlink" xlink:href="bdj-11-e104644-g001_a.jpg" xlink:type="simple" position="float" orientation="portrait" id="oo_833898.JPG"><uri content-type="original_file" xlink:type="simple">https://binary.pensoft.net/fig/833898</uri></graphic></fig><fig id="F9637485" position="float" orientation="portrait"><object-id xmlns:xlink="http://www.w3.org/1999/xlink" content-type="arpha" xlink:type="simple">1241D9E1-ACD7-53DD-B3AE-B8D968A22B9A</object-id><object-id xmlns:xlink="http://www.w3.org/1999/xlink" content-type="doi" xlink:type="simple">10.3897/BDJ.11.e104644.figure1b</object-id><label>Figure 1b.</label><caption><p>B: ditto, female;</p></caption><graphic xmlns:xlink="http://www.w3.org/1999/xlink" xlink:href="bdj-11-e104644-g001_b.jpg" xlink:type="simple" position="float" orientation="portrait" id="oo_833901.jpg"><uri content-type="original_file" xlink:type="simple">https://binary.pensoft.net/fig/833901</uri></graphic></fig><fig id="F9637486" position="float" orientation="portrait"><object-id xmlns:xlink="http://www.w3.org/1999/xlink" content-type="arpha" xlink:type="simple">AE62F75F-89FC-57D5-B395-F38E57661174</object-id><object-id xmlns:xlink="http://www.w3.org/1999/xlink" content-type="doi" xlink:type="simple">10.3897/BDJ.11.e104644.figure1c</object-id><label>Figure 1c.</label><caption><p>C: ditto, last instar;</p></caption><graphic xmlns:xlink="http://www.w3.org/1999/xlink" xlink:href="bdj-11-e104644-g001_c.jpg" xlink:type="simple" position="float" orientation="portrait" id="oo_833902.JPG"><uri content-type="original_file" xlink:type="simple">https://binary.pensoft.net/fig/833902</uri></graphic></fig><fig id="F9637487" position="float" orientation="portrait"><object-id xmlns:xlink="http://www.w3.org/1999/xlink" content-type="arpha" xlink:type="simple">D4DA75DB-66DB-504B-AD8B-F19E06D30AA5</object-id><object-id xmlns:xlink="http://www.w3.org/1999/xlink" content-type="doi" xlink:type="simple">10.3897/BDJ.11.e104644.figure1d</object-id><label>Figure 1d.</label><caption><p>D: <italic><tp:taxon-name><tp:taxon-name-part taxon-name-part-type="genus" reg="Tuponia">T.</tp:taxon-name-part><tp:taxon-name-part taxon-name-part-type="species" reg="mongolica">mongolica</tp:taxon-name-part></tp:taxon-name></italic>, male;</p></caption><graphic xmlns:xlink="http://www.w3.org/1999/xlink" xlink:href="bdj-11-e104644-g001_d.jpg" xlink:type="simple" position="float" orientation="portrait" id="oo_833903.jpg"><uri content-type="original_file" xlink:type="simple">https://binary.pensoft.net/fig/833903</uri></graphic></fig><fig id="F9637488" position="float" orientation="portrait"><object-id xmlns:xlink="http://www.w3.org/1999/xlink" content-type="arpha" xlink:type="simple">F8667156-200A-5F81-93F7-DA4A4929C345</object-id><object-id xmlns:xlink="http://www.w3.org/1999/xlink" content-type="doi" xlink:type="simple">10.3897/BDJ.11.e104644.figure1e</object-id><label>Figure 1e.</label><caption><p>E: ditto, female;</p></caption><graphic xmlns:xlink="http://www.w3.org/1999/xlink" xlink:href="bdj-11-e104644-g001_e.jpg" xlink:type="simple" position="float" orientation="portrait" id="oo_833905.jpg"><uri content-type="original_file" xlink:type="simple">https://binary.pensoft.net/fig/833905</uri></graphic></fig><fig id="F9637489" position="float" orientation="portrait"><object-id xmlns:xlink="http://www.w3.org/1999/xlink" content-type="arpha" xlink:type="simple">08E769C9-F8AE-5E91-9BB3-0C15A3D76875</object-id><object-id xmlns:xlink="http://www.w3.org/1999/xlink" content-type="doi" xlink:type="simple">10.3897/BDJ.11.e104644.figure1f</object-id><label>Figure 1f.</label><caption><p>F: ditto, last instar.</p></caption><graphic xmlns:xlink="http://www.w3.org/1999/xlink" xlink:href="bdj-11-e104644-g001_f.jpg" xlink:type="simple" position="float" orientation="portrait" id="oo_833904.JPG"><uri content-type="original_file" xlink:type="simple">https://binary.pensoft.net/fig/833904</uri></graphic></fig></fig-group><fig id="F9633842" position="float" orientation="portrait"><object-id xmlns:xlink="http://www.w3.org/1999/xlink" content-type="arpha" xlink:type="simple">B049F45C-57DA-5596-AD5C-5711E8470F25</object-id><object-id xmlns:xlink="http://www.w3.org/1999/xlink" content-type="doi" xlink:type="simple">10.3897/BDJ.11.e104644.figure3</object-id><label>Figure 3.</label><caption><p>Dorsal habitus of Korean <italic><tp:taxon-name><tp:taxon-name-part taxon-name-part-type="genus" reg="Tuponia">Tuponia</tp:taxon-name-part><tp:taxon-name-part taxon-name-part-type="species" reg="mongolica">mongolica</tp:taxon-name-part></tp:taxon-name></italic>. <bold>A, B</bold> Male; <bold>C, D</bold> Female. Scale bar: 2.0 mm.</p></caption><graphic xmlns:xlink="http://www.w3.org/1999/xlink" xlink:href="bdj-11-e104644-g003.jpg" position="float" id="oo_833414.jpg" orientation="portrait" xlink:type="simple"><uri content-type="original_file" xlink:type="simple">https://binary.pensoft.net/fig/833414</uri></graphic></fig><fig id="F9633846" position="float" orientation="portrait"><object-id xmlns:xlink="http://www.w3.org/1999/xlink" content-type="arpha" xlink:type="simple">3065CFE7-9744-59E8-9097-B34A4A987C9C</object-id><object-id xmlns:xlink="http://www.w3.org/1999/xlink" content-type="doi" xlink:type="simple">10.3897/BDJ.11.e104644.figure5</object-id><label>Figure 5.</label><caption><p>Male genital structure of Korean <italic><tp:taxon-name><tp:taxon-name-part taxon-name-part-type="genus" reg="Tuponia">Tuponia</tp:taxon-name-part><tp:taxon-name-part taxon-name-part-type="species" reg="mongolica">mongolica</tp:taxon-name-part></tp:taxon-name></italic>. <bold>A</bold> endosoma; <bold>B</bold> phallotheca; <bold>C</bold> left paramere; <bold>D</bold> right paramere. Scale bar: 0.2 mm.</p></caption><graphic xmlns:xlink="http://www.w3.org/1999/xlink" xlink:href="bdj-11-e104644-g005.jpg" position="float" id="oo_846004.jpg" orientation="portrait" xlink:type="simple"><uri content-type="original_file" xlink:type="simple">https://binary.pensoft.net/fig/846004</uri></graphic></fig><fig id="F9633848" position="float" orientation="portrait"><object-id xmlns:xlink="http://www.w3.org/1999/xlink" content-type="arpha" xlink:type="simple">1FC25EA4-EB8D-52C3-B265-17FC3D758E4F</object-id><object-id xmlns:xlink="http://www.w3.org/1999/xlink" content-type="doi" xlink:type="simple">10.3897/BDJ.11.e104644.figure6</object-id><label>Figure 6.</label><caption><p>Female genital structure of Korean <italic><tp:taxon-name><tp:taxon-name-part taxon-name-part-type="genus" reg="Tuponia">Tuponia</tp:taxon-name-part></tp:taxon-name></italic> species. <bold>A–C</bold>, <italic><tp:taxon-name><tp:taxon-name-part taxon-name-part-type="genus" reg="Tuponia">T.</tp:taxon-name-part><tp:taxon-name-part taxon-name-part-type="species" reg="chinensis">chinensis</tp:taxon-name-part></tp:taxon-name></italic>; <bold>D–G</bold> <italic><tp:taxon-name><tp:taxon-name-part taxon-name-part-type="genus" reg="Tuponia">T.</tp:taxon-name-part><tp:taxon-name-part taxon-name-part-type="species" reg="mongolica">mongolica</tp:taxon-name-part></tp:taxon-name></italic> (A, D: bursa copulatrix (before dissected posterior wall); <bold>B, E</bold> bursa copulatrix (dorsal view); <bold>F</bold> bursa copulatrix (ventral view); C, G: posterior wall). Scale bar: 0.2 mm.</p></caption><graphic xmlns:xlink="http://www.w3.org/1999/xlink" xlink:href="bdj-11-e104644-g006.jpg" position="float" id="oo_846006.jpg" orientation="portrait" xlink:type="simple"><uri content-type="original_file" xlink:type="simple">https://binary.pensoft.net/fig/846006</uri></graphic></fig></tp:treatment-sec><ref-list><ref id="B9624441"><element-citation xmlns:xlink="http://www.w3.org/1999/xlink" publication-type="article" xlink:type="simple"><person-group person-group-type="author"><name name-style="western"><surname>Drapolyuk</surname><given-names>I. S.</given-names></name></person-group><year>1980</year><article-title>Review of the capsid bugs of the <tp:taxon-name><tp:taxon-name-part taxon-name-part-type="infraspecific-rank">subgenus</tp:taxon-name-part><tp:taxon-name-part taxon-name-part-type="subgenus" reg="Tuponia">Tuponia</tp:taxon-name-part></tp:taxon-name> s. str. (<tp:taxon-name><tp:taxon-name-part taxon-name-part-type="suborder">Heteroptera</tp:taxon-name-part></tp:taxon-name>, <tp:taxon-name><tp:taxon-name-part taxon-name-part-type="family">Miridae</tp:taxon-name-part></tp:taxon-name>) from the USSR and Mongolia</article-title><source>Nasekomye Mongolii</source><volume>7</volume><fpage>43</fpage><lpage>68</lpage><comment content-type="language">Russian</comment></element-citation></ref><ref id="B9624468"><element-citation xmlns:xlink="http://www.w3.org/1999/xlink" publication-type="article" xlink:type="simple"><person-group person-group-type="author"><name name-style="western"><surname>Hsiao</surname><given-names>T.</given-names></name><name name-style="western"><surname>Meng</surname><given-names>H.</given-names></name></person-group><year>1963</year><article-title>The plant-bugs collected from cotton-fields in China (<tp:taxon-name><tp:taxon-name-part taxon-name-part-type="order">Hemiptera</tp:taxon-name-part></tp:taxon-name>, <tp:taxon-name><tp:taxon-name-part taxon-name-part-type="suborder">Heteroptera</tp:taxon-name-part></tp:taxon-name>, <tp:taxon-name><tp:taxon-name-part taxon-name-part-type="family">Miridae</tp:taxon-name-part></tp:taxon-name>)</article-title><source>Acta Zoologica Sinica</source><volume>15</volume><fpage>439</fpage><lpage>449</lpage></element-citation></ref><ref id="B9624587"><element-citation xmlns:xlink="http://www.w3.org/1999/xlink" publication-type="article" xlink:type="simple"><person-group person-group-type="author"><name name-style="western"><surname>Zheng</surname><given-names>L.</given-names></name><name name-style="western"><surname>Li</surname><given-names>H.</given-names></name></person-group><year>1992</year><article-title>Genus <italic><tp:taxon-name><tp:taxon-name-part taxon-name-part-type="genus" reg="Tuponia">Tuponia</tp:taxon-name-part></tp:taxon-name></italic> Reuter from China (<tp:taxon-name><tp:taxon-name-part taxon-name-part-type="class">Insecta</tp:taxon-name-part></tp:taxon-name>, <tp:taxon-name><tp:taxon-name-part taxon-name-part-type="suborder">Heteroptera</tp:taxon-name-part></tp:taxon-name>: <tp:taxon-name><tp:taxon-name-part taxon-name-part-type="family">Miridae</tp:taxon-name-part></tp:taxon-name>)</article-title><source>Reichenbachia</source><volume>29</volume><fpage>9</fpage><lpage>13</lpage></element-citation></ref><ref id="B9624527"><element-citation xmlns:xlink="http://www.w3.org/1999/xlink" publication-type="article" xlink:type="simple"><person-group person-group-type="author"><name name-style="western"><surname>Li</surname><given-names>X. M.</given-names></name><name name-style="western"><surname>Liu</surname><given-names>G. Q.</given-names></name></person-group><year>2016</year><article-title>The genus <italic><tp:taxon-name><tp:taxon-name-part taxon-name-part-type="genus" reg="Tuponia">Tuponia</tp:taxon-name-part></tp:taxon-name></italic> Reuter, 1875 of China (<tp:taxon-name><tp:taxon-name-part taxon-name-part-type="order">Hemiptera</tp:taxon-name-part></tp:taxon-name>: <tp:taxon-name><tp:taxon-name-part taxon-name-part-type="suborder">Heteroptera</tp:taxon-name-part></tp:taxon-name>: <tp:taxon-name><tp:taxon-name-part taxon-name-part-type="family">Miridae</tp:taxon-name-part></tp:taxon-name>: <tp:taxon-name><tp:taxon-name-part taxon-name-part-type="subfamily">Phylinae</tp:taxon-name-part></tp:taxon-name>: <tp:taxon-name><tp:taxon-name-part taxon-name-part-type="tribe">Exaeretini</tp:taxon-name-part></tp:taxon-name>) with descriptions of three new species</article-title><source>Zootaxa</source><volume>4114</volume><issue>2</issue><fpage>101</fpage><lpage>122</lpage><pub-id pub-id-type="doi">10.11646/zootaxa.4114.2.1</pub-id></element-citation></ref></ref-list></tp:taxon-treatment>
